# Supplementary material for: Multiple Variant Calling Pipelines in Wheat Whole Exome Sequencing
Source: Int J Mol Sci. 2021 Sep 27;22(19):10400. doi: 10.3390/ijms221910400 (PMC8509018; doi:10.3390/ijms221910400)
Supplement: Supplementary file 1 [file ijms-22-10400-s001.zip]

Archive with 4 entries (4 files):
- Methods_S1.pdf
- Table S2.pdf
- Table_S1.pdf
- Table_S3.pdf
